# Supplementary material for: Application of GC-MS for the detection of lipophilic compounds in diverse plant tissues
Source: Plant Methods. 2009 Apr 24;5:4. doi: 10.1186/1746-4811-5-4 (PMC2680844; doi:10.1186/1746-4811-5-4)
Supplement: Additional File 1 — α-amyrin spectrum. The data provided represent the list of m/z of α-amyrin with absolute and relative intensities. [file 1746-4811-5-4-S1.xls]

## Sheet: a-amy1
alpha-amyrin spectrum
m/z		Absolute intensity		Relative intensity (scaled to 999, shown all fragments with relative intensity not lower than 5)
218		5613568		999
189		3066880		545.787
73		2513920		447.381
203		1931264		343.691
147		1887232		335.855
75		1828096		325.331
95		1612544		286.971
191		1581312		281.413
135		1380864		245.741
121		1378048		245.24
133		1285632		228.793
122		1285120		228.702
69		1265664		225.24
107		1217536		216.675
220		1216768		216.538
119		1184000		210.707
81		1097984		195.399
137		1088256		193.668
161		1012224		180.137
129		926720		164.921
93		896768		159.59
55		871168		155.035
175		841728		149.795
105		768256		136.72
124		744704		132.529
149		732672		130.388
109		715264		127.29
150		628224		111.8
110		511296		90.9911
79		504704		89.818
279		494848		88.064
67		491584		87.4831
131		480704		85.5469
91		478656		85.1824
145		456704		81.2758
163		441664		78.5993
159		350400		62.3578
117		336832		59.9432
192		299648		53.3259
164		293376		52.2097
138		289920		51.5947
57		287552		51.1732
205		283264		50.4101
177		267840		47.6653
207		265600		47.2666
157		247360		44.0206
187		244736		43.5536
83		243392		43.3144
498		229056		40.7632
211		202944		36.1163
271		202176		35.9796
273		190528		33.9067
144		188672		33.5764
257		183936		32.7336
151		171392		30.5012
393		165760		29.4989
281		164160		29.2142
97		163776		29.1459
77		152640		27.1641
231		144128		25.6493
84		142080		25.2848
143		133312		23.7244
111		130176		23.1663
215		128416		22.8531
174		120720		21.4835
78		117168		20.8514
178		117168		20.8514
221		114672		20.4072
206		112304		19.9858
98		111824		19.9004
112		98432		17.5171
408		93744		16.6828
61		92080		16.3867
59		91760		16.3298
103		85360		15.1908
173		84352		15.0114
201		83808		14.9146
483		83360		14.8349
115		82864		14.7466
499		77584		13.807
71		74544		13.266
202		73808		13.135
152		72784		12.9528
286		70960		12.6282
126		70608		12.5655
255		67808		12.0672
125		67392		11.9932
53		65488		11.6544
199		65216		11.6059
259		64624		11.5006
101		63888		11.3696
165		61296		10.9083
193		56688		10.0883
209		53808		9.57576
58		53744		9.56437
156		53744		9.56437
281		53664		9.55014
85		53376		9.49888
229		52832		9.40207
284		52112		9.27394
285		52048		9.26255
213		50048		8.90663
155		45952		8.1777
233		45696		8.13214
65		45552		8.10651
184		44992		8.00685
170		43520		7.74489
274		43424		7.72781
283		42864		7.62815
171		42080		7.48863
244		41552		7.39466
226		41136		7.32063
183		40832		7.26653
222		39984		7.11562
89		39392		7.01027
394		37584		6.68851
269		35552		6.32689
179		34800		6.19307
243		34512		6.14181
80		34480		6.13612
245		33168		5.90263
185		32440		5.77308
139		31812		5.66132
142		31784		5.65633
82		30748		5.47197
230		30268		5.38654
86		29960		5.33173
260		29748		5.294
102		29588		5.26553
160		28936		5.1495
216		28348		5.04486
484		27776		4.94306
406		27336		4.86476
180		26416		4.70104
127		26316		4.68324
