# Supplementary material for: Application of GC-MS for the detection of lipophilic compounds in diverse plant tissues
Source: Plant Methods. 2009 Apr 24;5:4. doi: 10.1186/1746-4811-5-4 (PMC2680844; doi:10.1186/1746-4811-5-4)
Supplement: Additional File 2 — δ-amyrin spectrum. The data provided represent the list of m/z of δ-amyrin with absolute and relative intensities. [file 1746-4811-5-4-S2.xls]

## Sheet: delta_amy
delta-amyrin spectrum
m/z		Absolute intensity		Relative intensity (scaled to 999, shown all fragments with relative intensity not lower than 5)
109		619875		999
189		591942		953.983
190		536355		864.398
218		507923		818.576
95		466972		752.579
205		424827		684.658
203		418565		674.566
73		392254		632.163
191		331596		534.405
206		272079		438.487
204		266717		429.845
75		263281		424.308
69		258905		417.255
107		225700		363.742
81		221012		356.186
55		199621		321.712
119		187832		302.713
147		183343		295.478
135		181429		292.394
93		177699		286.382
121		167407		269.796
133		165068		266.026
105		153920		248.06
129		147553		237.799
175		129504		208.711
161		127384		205.294
498		123304		198.719
279		119175		192.064
123		118759		191.394
219		107562		173.349
91		105235		169.598
187		101274		163.215
149		97660		157.39
229		97378		156.936
67		86543		139.474
79		83110		133.941
163		73227		118.014
83		71546		115.305
145		67374		108.581
131		63907		102.993
117		63290		101.999
159		61202		98.6341
148		58722		94.6373
143		55253		89.0466
111		51348		82.7532
57		50853		81.9555
499		50738		81.7701
173		49695		80.0892
97		49503		79.7798
257		49132		79.1819
134		48328		77.8861
110		48077		77.4816
157		46739		75.3253
192		45244		72.9159
120		43540		70.1697
122		42726		68.8579
136		42606		68.6645
137		41666		67.1496
96		40176		64.7483
207		38059		61.3365
201		37981		61.2108
280		37250		60.0327
162		37074		59.749
177		36965		59.5734
211		35302		56.8932
215		35067		56.5145
483		33252		53.5894
77		30873		49.7554
176		27255		43.9246
293		26024		41.9407
115		25916		41.7666
183		25434		40.9898
393		24790		39.9519
230		23841		38.4225
101		22190		35.7617
130		22014		35.4781
164		20967		33.7907
144		20931		33.7327
231		20185		32.5305
171		18825		30.3387
244		17389		28.0244
150		17104		27.5651
71		16586		26.7303
216		16260		26.2049
103		16016		25.8116
82		15782		25.4345
76		15702		25.3056
243		15325		24.698
158		15268		24.6061
53		15157		24.4273
70		13800		22.2403
294		13582		21.889
220		13349		21.5135
500		13168		21.2217
484		12991		20.9365
156		12508		20.1581
223		12411		20.0018
151		12326		19.8648
225		11884		19.1524
272		11836		19.0751
59		11825		19.0574
124		11612		18.7141
61		11547		18.6093
271		11359		18.3063
56		11316		18.237
169		11162		17.9888
408		11037		17.7874
160		10873		17.5231
245		10571		17.0364
85		10562		17.0219
258		10486		16.8994
141		10227		16.482
127		9798		15.7906
281		9351		15.0702
185		9259		14.9219
165		8807		14.1935
213		8793		14.1709
155		8596		13.8534
285		8115		13.0783
197		8038		12.9542
394		7811		12.5883
227		7776		12.5319
269		7441		11.992
199		7245		11.6762
212		7085		11.4183
209		7080		11.4102
241		6995		11.2732
255		6985		11.2571
89		6955		11.2088
174		6845		11.0315
292		6842		11.0267
99		6811		10.9767
65		6785		10.9348
113		6739		10.8607
178		6467		10.4223
132		6279		10.1193
251		6186		9.96945
138		5950		9.58911
125		5741		9.25228
193		5705		9.19426
184		5422		8.73818
195		5411		8.72045
273		5359		8.63665
84		5350		8.62214
277		5250		8.46098
112		5191		8.36589
234		4878		7.86146
214		4873		7.8534
98		4829		7.78249
407		4749		7.65356
246		4598		7.41021
259		4575		7.37314
232		4519		7.28289
170		4435		7.14751
92		4416		7.11689
172		4253		6.8542
295		4045		6.51898
196		3883		6.2579
179		3634		5.85661
409		3537		5.70028
58		3498		5.63743
485		3495		5.6326
242		3493		5.62937
283		3481		5.61003
142		3470		5.5923
181		3466		5.58586
224		3282		5.28932
286		3271		5.27159
116		3248		5.23453
208		3160		5.0927
297		3108		5.0089
60		3069		4.94605
237		2979		4.801
313		2975		4.79456
87		2884		4.6479
501		2858		4.606
