# Supplementary material for: Application of GC-MS for the detection of lipophilic compounds in diverse plant tissues
Source: Plant Methods. 2009 Apr 24;5:4. doi: 10.1186/1746-4811-5-4 (PMC2680844; doi:10.1186/1746-4811-5-4)
Supplement: Additional File 3 — n-eicosenoic acid spectrum. The data provided represent the list of m/z of n-eicosenoic acid with absolute and relative intensities. [file 1746-4811-5-4-S3.xls]

## Sheet: Sheet1
n-eicosenoic acid (20:1) spectrum
m/z		Absolute intensity		Relative intensity (scaled to 999, shown all fragments with relative intensity not lower than 5)
73		238164		999
55		113625		476.61
75		107693		451.728
57		83398		349.82
69		82488		346.003
129		75955		318.6
117		75949		318.575
83		69119		289.926
97		59318		248.815
71		46489		195.002
67		39058		163.832
61		37650		157.926
145		36527		153.216
96		36380		152.599
82		36360		152.515
367		36228		151.962
56		35043		146.991
81		33570		140.812
84		30514		127.994
111		28742		120.561
85		28421		119.214
70		27833		116.748
95		26419		110.817
98		24864		104.294
68		22542		94.5544
132		19810		83.0948
54		18590		77.9774
131		17281		72.4867
147		16785		70.4062
125		15205		63.7787
239		14000		58.7242
123		13750		57.6756
110		13274		55.679
99		12947		54.3073
109		12480		52.3485
199		12108		50.7881
74		11986		50.2763
185		11272		47.2814
368		11037		46.2957
133		10146		42.5583
79		9518		39.9241
121		9406		39.4543
163		9171		38.4686
130		8987		37.6968
112		8375		35.1297
250		8288		34.7648
93		7772		32.6003
124		7758		32.5416
116		7667		32.1599
292		7467		31.321
113		7441		31.2119
318		7381		30.9603
91		7289		30.5744
118		7092		29.748
77		6939		29.1063
217		6772		28.4058
171		6760		28.3554
208		6753		28.3261
119		6657		27.9234
143		6552		27.4829
152		6231		26.1365
138		5996		25.1508
58		5929		24.8697
76		5923		24.8445
141		5837		24.4838
139		5713		23.9637
135		5625		23.5946
137		5550		23.28
89		5399		22.6466
107		5276		22.1306
87		5164		21.6609
153		4656		19.53
183		4653		19.5174
53		4384		18.3891
173		4342		18.2129
80		4248		17.8186
126		4214		17.676
159		4136		17.3488
155		3913		16.4134
151		3898		16.3505
94		3674		15.4109
134		3515		14.744
166		3513		14.7356
127		3412		14.3119
140		3347		14.0393
149		3267		13.7037
108		3258		13.666
122		3142		13.1794
197		3123		13.0997
201		3122		13.0955
240		3105		13.0242
187		2986		12.525
103		2975		12.4789
157		2975		12.4789
249		2961		12.4202
243		2945		12.3531
369		2908		12.1979
387		2839		11.9084
213		2794		11.7197
146		2784		11.6777
227		2760		11.5771
105		2752		11.5435
382		2748		11.5267
194		2639		11.0695
101		2610		10.9479
169		2580		10.822
148		2499		10.4823
186		2495		10.4655
233		2464		10.3355
86		2441		10.239
180		2219		9.30779
172		2199		9.2239
319		2118		8.88414
72		2081		8.72894
59		2052		8.6073
251		2039		8.55277
165		1994		8.36401
154		1988		8.33884
427		1955		8.20042
280		1903		7.9823
469		1902		7.97811
204		1901		7.97391
235		1880		7.88583
341		1810		7.59221
164		1807		7.57962
65		1763		7.39506
136		1758		7.37409
264		1751		7.34472
168		1723		7.22728
241		1721		7.21889
179		1714		7.18952
66		1703		7.14338
253		1647		6.90849
252		1632		6.84557
484		1630		6.83718
263		1623		6.80782
177		1621		6.79943
269		1585		6.64842
257		1520		6.37577
293		1506		6.31705
219		1468		6.15766
193		1448		6.07376
229		1429		5.99407
271		1427		5.98568
255		1389		5.82628
222		1351		5.66689
317		1348		5.65431
188		1301		5.45716
215		1299		5.44877
205		1261		5.28938
161		1260		5.28518
237		1258		5.27679
389		1254		5.26001
258		1236		5.18451
378		1183		4.9622
285		1172		4.91606
207		1143		4.79441
248		1139		4.77764
200		1134		4.75666
470		1120		4.69794
174		1096		4.59727
221		1080		4.53016
